# Supplementary material for: An effective survey method for studying volant species activity and behavior at tall structures
Source: PeerJ. 2020 Feb 12;8:e8438. doi: 10.7717/peerj.8438 (PMC7023825; doi:10.7717/peerj.8438)
Supplement: Supplemental Information 1 [file peerj-08-8438-s001.xlsx]

## Sheet: Behavioral Observations
				Flying object detectability			Flying object Identification			Behavioural classification
Date	Thermal distance	Turbine pair (1 or 2)	Trial	Thermal camera	Night Vision	2nd thermal camera at 2 m	Thermal camera	Night Vision	2nd thermal camera at 2 m	Thermal camera	Night Vision	2nd thermal camera at 2 m
2016-07-05	95	1	5	Y	Y	-	Bat	Bat	.	Passing	Passing	-
2016-07-09	95	1	7	N	Y	-	.	Possible	.	.	.	-
2016-07-09	95	1	8	Y	Y	-	Possible	Possible	.	.	.	-
2016-07-09	95	1	9	N	Y	-	.	Bat	.	.	Passing	-
2016-07-09	95	1	9	N	Y	-	.	Bat	.	.	Passing	-
2016-07-09	95	1	9	N	Y	-	.	Bat	.	.	Passing	-
2016-07-09	95	1	9	N	Y	-	.	Bat	.	.	Passing	-
2016-07-09	95	1	10	N	Y	-	.	Bat	.	.	Passing	-
2016-07-09	95	1	10	Y	Y	-	Bat	Bat	.	Foraging	Passing	-
2016-07-09	95	1	11	N	Y	-	.	Bat	.	.	Passing	-
2016-07-09	95	1	12	N	Y	-	.	Bat	.	.	Passing	-
2016-07-09	95	2	7	N	Y	-	.	Bat	.	.	Skimming	-
2016-07-09	95	2	8	N	Y	-	.	Possible	.	.	.	-
2016-07-09	95	2	8	N	Y	-	.	Bat	.	.	Passing	-
2016-07-09	95	2	8	N	Y	-	.	Non-bat	.	.	.	-
2016-07-09	95	2	8	N	Y	-	.	Possible	.	.	.	-
2016-07-09	95	2	9	N	Y	-	.	Possible	.	.	.	-
2016-07-09	95	2	10	N	Y	-	.	Bat	.	.	Passing	-
2016-07-09	95	2	10	N	Y	-	.	Bat	.	.	Passing	-
2016-07-09	95	2	12	N	Y	-	.	Non-bat	.	.	.	-
2016-07-09	95	2	12	N	Y	-	.	Bat	.	.	Passing	-
2016-07-09	95	2	12	N	Y	-	.	Bat	.	.	Passing	-
2016-07-09	95	2	12	N	Y	-	.	Bat	.	.	Passing	-
2016-07-09	95	2	12	N	Y	-	.	Bat	.	.	Passing	-
2016-07-09	95	2	12	N	Y	-	.	Possible	.	.	.	-
2016-07-11	95	1	8	N	Y	-	.	Bat	.	.	Passing	-
2016-07-11	95	1	11	N	Y	-	.	Bat	.	.	Reversing	-
2016-07-14	2	1	5	Y	Y	-	Bat	Possible	.	Passing	.	-
2016-07-14	2	1	6	Y	Y	-	Possible	Possible	.	.	.	-
2016-07-14	2	1	10	Y	Y	-	Bat	Possible	.	Passing	.	-
2016-07-14	2	1	10	Y	Y	-	Non-bat	Possible	.	.	.	-
2016-07-14	2	1	11	N	Y	-	.	Possible	.	.	.	-
2016-07-14	2	1	11	N	Y	-	.	Possible	.	.	.	-
2016-07-14	2	2	3	Y	N	-	Possible	.	.	.	.	-
2016-07-14	2	2	4	Y	Y	-	Bat	Possible	.	Reversing	.	-
2016-07-14	2	2	4	Y	N	-	Bat	.	.	Passing	.	-
2016-07-14	2	2	4	Y	N	-	Possible	.	.	.	.	-
2016-07-14	2	2	4	Y	N	-	Possible	.	.	.	.	-
2016-07-14	2	2	4	Y	Y	-	Possible	Possible	.	.	.	-
2016-07-14	2	2	4	Y	N	-	Non-bat	.	.	.	.	-
2016-07-14	2	2	4	Y	N	-	Bat	.	.	Passing	.	-
2016-07-14	2	2	4	Y	Y	-	Non-bat	Possible	.	.	.	-
2016-07-14	2	2	4	Y	N	-	Non-bat	.	.	.	.	-
2016-07-14	2	2	5	Y	Y	-	Bat	Possible	.	Foraging	.	-
2016-07-14	2	2	5	Y	Y	-	Non-bat	Non-bat	.	.	.	-
2016-07-14	2	2	5	Y	Y	-	Possible	Bat	.	.	Passing	-
2016-07-14	2	2	5	Y	Y	-	Possible	Possible	.	.	.	-
2016-07-14	2	2	5	Y	Y	-	Non-bat	Non-bat	.	.	.	-
2016-07-14	2	2	5	Y	Y	-	Non-bat	Non-bat	.	.	.	-
2016-07-14	2	2	5	Y	Y	-	Possible	Possible	.	.	.	-
2016-07-14	2	2	5	Y	Y	-	Non-bat	Possible	.	.	.	-
2016-07-14	2	2	5	Y	Y	-	Non-bat	Non-bat	.	.	.	-
2016-07-14	2	2	5	Y	N	-	Possible	Possible	.	.	.	-
2016-07-14	2	2	5	Y	N	-	Possible	.	.	.	.	-
2016-07-14	2	2	5	Y	N	-	Possible	.	.	.	.	-
2016-07-14	2	2	6	Y	Y	-	Non-bat	Possible	.	.	.	-
2016-07-14	2	2	6	Y	Y	-	Possible	Possible	.	.	.	-
2016-07-14	2	2	7	Y	Y	-	Non-bat	Non-bat	.	.	.	-
2016-07-14	2	2	7	Y	Y	-	Possible	Possible	.	.	.	-
2016-07-14	2	2	7	Y	Y	-	Non-bat	Possible	.	.	.	-
2016-07-14	2	2	7	Y	Y	-	Non-bat	Non-bat	.	.	.	-
2016-07-14	2	2	10	Y	Y	-	Non-bat	Non-bat	.	.	.	-
2016-07-14	2	2	10	Y	Y	-	Bat	Possible	.	Chasing	.	-
2016-07-14	2	2	10	Y	N	-	Bat	.	.	Chasing	.	-
2016-07-14	2	2	11	Y	Y	-	Non-bat	Non-bat	.	.	.	-
2016-07-14	2	2	11	N	Y	-	.	Non-bat	.	.	.	-
2016-07-14	2	2	11	Y	Y	-	Non-bat	Non-bat	.	.	.	-
2016-07-14	2	2	12	Y	N	-	Possible	.	.	.	.	-
2016-07-14	2	2	12	Y	Y	-	Bat	Possible	.	Foraging	.	-
2016-07-15	2	1	3	Y	N	-	Possible	.	.	.	.	-
2016-07-15	2	1	4	Y	Y	-	Possible	Possible	.	.	.	-
2016-07-15	2	1	4	Y	Y	-	Non-bat	Possible	.	.	.	-
2016-07-15	2	1	4	Y	Y	-	Non-bat	Non-bat	.	.	.	-
2016-07-15	2	1	4	Y	Y	-	Bat	Possible	.	Passing	.	-
2016-07-15	2	1	5	Y	Y	-	Non-bat	Non-bat	.	.	.	-
2016-07-15	2	1	5	Y	N	-	Possible	.	.	.	.	-
2016-07-15	2	1	5	Y	N	-	Possible	.	.	.	.	-
2016-07-15	2	1	5	Y	Y	-	Possible	Possible	.	.	.	-
2016-07-15	2	1	5	Y	Y	-	Non-bat	Non-bat	.	.	.	-
2016-07-15	2	1	5	Y	Y	-	Non-bat	Possible	.	.	.	-
2016-07-15	2	1	5	Y	N	-	Non-bat	.	.	.	.	-
2016-07-15	2	1	5	Y	N	-	Bat	.	.	Passing	.	-
2016-07-15	2	1	5	Y	N	-	Non-bat	.	.	.	.	-
2016-07-15	2	1	5	Y	N	-	Bat	.	.	Foraging	.	-
2016-07-15	2	1	6	Y	Y	-	Non-bat	Non-bat	.	.	.	-
2016-07-15	2	1	6	Y	Y	-	Non-bat	Non-bat	.	.	.	-
2016-07-15	2	1	7	Y	Y	-	Bat	Bat	.	Unknown	Unknown	-
2016-07-15	2	1	7	Y	N	-	Non-bat	.	.	.	.	-
2016-07-15	2	1	8	Y	Y	-	Non-bat	Possible	.	.	.	-
2016-07-15	2	1	8	Y	Y	-	Non-bat	Non-bat	.	.	.	-
2016-07-15	2	1	8	Y	Y	-	Non-bat	Non-bat	.	.	.	-
2016-07-15	2	1	9	Y	Y	-	Non-bat	Non-bat	.	.	.	-
2016-07-15	2	1	9	Y	Y	-	Possible	Possible	.	.	.	-
2016-07-15	2	1	10	Y	Y	-	Non-bat	Possible	.	.	.	-
2016-07-15	2	1	10	Y	Y	-	Non-bat	Non-bat	.	.	.	-
2016-07-15	2	1	10	Y	N	-	Bat	.	.	Passing	.	-
2016-07-15	2	1	10	Y	N	-	Non-bat	.	.	.	.	-
2016-07-15	2	1	10	Y	N	-	Non-bat	.	.	.	.	-
2016-07-15	2	1	11	Y	Y	-	Bat	Possible	.	Passing	.	-
2016-07-15	2	1	11	Y	N	-	Bat	.	.	Foraging	.	-
2016-07-15	2	1	11	Y	N	-	Possible	.	.	.	.	-
2016-07-15	2	1	12	Y	Y	-	Non-bat	Possible	.	.	.	-
2016-07-15	2	1	12	Y	Y	-	Non-bat	Non-bat	.	.	.	-
2016-07-15	2	2	3	Y	N	-	Possible	.	.	.	.	-
2016-07-15	2	2	4	Y	Y	-	Non-bat	Non-bat	.	.	.	-
2016-07-15	2	2	4	Y	Y	-	Non-bat	Non-bat	.	.	.	-
2016-07-15	2	2	4	Y	Y	-	Bat	Bat	.	Passing	Passing	-
2016-07-15	2	2	4	Y	Y	-	Non-bat	Non-bat	.	.	.	-
2016-07-15	2	2	4	Y	Y	-	Non-bat	Non-bat	.	.	.	-
2016-07-15	2	2	4	Y	Y	-	Bat	Possible	.	Skimming	.	-
2016-07-15	2	2	4	Y	N	-	Bat	.	.	Reversing	.	-
2016-07-15	2	2	5	Y	Y	-	Possible	Non-bat	.	.	.	-
2016-07-15	2	2	6	Y	N	-	Bat	.	.	Foraging	.	-
2016-07-15	2	2	6	Y	N	-	Bat	.	.	Foraging	.	-
2016-07-15	2	2	8	Y	N	-	Possible	.	.	.	.	-
2016-07-15	2	2	10	Y	Y	-	Non-bat	Non-bat	.	.	.	-
2016-07-15	2	2	11	Y	N	-	Bat	.	.	Foraging	.	-
2016-07-18	2	1	4	Y	Y	-	Non-bat	Possible	.	.	.	-
2016-07-18	2	1	4	Y	N	-	Possible	.	.	.	.	-
2016-07-18	2	1	4	Y	Y	-	Possible	Possible	.	.	.	-
2016-07-18	2	1	5	Y	Y	-	Non-bat	Non-bat	.	.	.	-
2016-07-18	2	1	5	Y	Y	-	Non-bat	Possible	.	.	.	-
2016-07-18	2	1	5	Y	N	-	Possible	.	.	.	.	-
2016-07-18	2	1	5	Y	Y	-	Non-bat	Possible	.	.	.	-
2016-07-18	2	1	5	Y	Y	-	Non-bat	Non-bat	.	.	.	-
2016-07-18	2	1	9	Y	N	-	Non-bat	.	.	.	.	-
2016-07-18	2	1	10	Y	N	-	Bat	.	.	Reversing	.	-
2016-07-18	2	1	10	Y	Y	-	Possible	Possible	.	.	.	-
2016-07-18	2	1	11	Y	N	-	Non-bat	.	.	.	.	-
2016-07-18	2	2	1	Y	N	-	Possible	.	.	.	.	-
2016-07-18	2	2	1	Y	Y	-	Non-bat	Possible	.	.	.	-
2016-07-18	2	2	1	Y	Y	-	Non-bat	Possible	.	.	.	-
2016-07-18	2	2	1	Y	N	-	Bat	.	.	Foraging	.	-
2016-07-18	2	2	2	Y	Y	-	Non-bat	Non-bat	.	.	.	-
2016-07-18	2	2	2	Y	Y	-	Non-bat	Non-bat	.	.	.	-
2016-07-18	2	2	2	Y	Y	-	Bat	Possible	.	Passing	.	-
2016-07-18	2	2	2	Y	N	-	Possible	.	.	.	.	-
2016-07-18	2	2	2	Y	N	-	Possible	.	.	.	.	-
2016-07-18	2	2	2	Y	Y	-	Non-bat	Non-bat	.	.	.	-
2016-07-18	2	2	3	Y	Y	-	Bat	Possible	.	Reversing	.	-
2016-07-18	2	2	4	Y	N	-	Non-bat	.	.	.	.	-
2016-07-18	2	2	4	Y	Y	-	Bat	Possible	.	Reversing	.	-
2016-07-18	2	2	7	Y	Y	-	Non-bat	Non-bat	.	.	.	-
2016-07-18	2	2	7	Y	Y	-	Non-bat	Non-bat	.	.	.	-
2016-07-18	2	2	7	Y	Y	-	Possible	Possible	.	.	.	-
2016-07-18	2	2	8	Y	Y	-	Non-bat	Non-bat	.	.	.	-
2016-07-18	2	2	8	Y	N	-	Possible	.	.	.	.	-
2016-07-18	2	2	8	Y	N	-	Possible	.	.	.	.	-
2016-07-18	2	2	12	Y	N	-	Non-bat	.	.	.	.	-
2016-07-18	2	2	12	Y	Y	-	Non-bat	Possible	.	.	.	-
2016-07-20	2	1	3	Y	Y	-	Non-bat	Non-bat	.	.	.	-
2016-07-20	2	1	4	Y	Y	-	Non-bat	Non-bat	.	.	.	-
2016-07-20	2	1	4	Y	Y	-	Non-bat	Non-bat	.	.	.	-
2016-07-20	2	1	4	Y	N	-	Non-bat	.	.	.	.	-
2016-07-20	2	1	4	Y	Y	-	Non-bat	Non-bat	.	.	.	-
2016-07-20	2	1	5	Y	Y	-	Non-bat	Non-bat	.	.	.	-
2016-07-20	2	1	5	Y	N	-	Non-bat	.	.	.	.	-
2016-07-20	2	1	5	Y	Y	-	Non-bat	Non-bat	.	.	.	-
2016-07-20	2	1	6	Y	N	-	Possible	.	.	.	.	-
2016-07-20	2	1	10	Y	Y	-	Non-bat	Non-bat	.	.	.	-
2016-07-20	2	1	11	Y	Y	-	Non-bat	Non-bat	.	.	.	-
2016-07-20	2	1	12	Y	Y	-	Non-bat	Non-bat	.	.	.	-
2016-07-20	2	1	12	Y	Y	-	Non-bat	Non-bat	.	.	.	-
2016-07-20	2	1	12	Y	Y	-	Non-bat	Non-bat	.	.	.	-
2016-07-20	2	1	12	Y	N	-	Bat	.	.	Looping	.	-
2016-07-20	2	1	12	Y	Y	-	Non-bat	Non-bat	.	.	.	-
2016-07-20	2	1	12	Y	Y	-	Bat	Bat	.	Passing	Passing	-
2016-07-20	2	1	12	Y	N	-	Bat	.	.	Passing	.	-
2016-07-20	2	1	12	Y	N	-	Bat	.	.	Passing	.	-
2016-07-20	2	2	4	Y	Y	-	Bat	Possible	.	Passing	.	-
2016-07-20	2	2	4	Y	Y	-	Bat	Bat	.	Passing	Passing	-
2016-07-20	2	2	4	Y	Y	-	Bat	Possible	.	Passing	.	-
2016-07-20	2	2	4	Y	N	-	Bat	.	.	Passing	.	-
2016-07-20	2	2	4	Y	N	-	Bat	.	.	Passing	.	-
2016-07-20	2	2	4	Y	Y	-	Bat	Bat	.	Passing	Passing	-
2016-07-20	2	2	5	Y	N	-	Bat	.	.	Reversing	.	-
2016-07-20	2	2	5	Y	Y	-	Non-bat	Non-bat	.	.	.	-
2016-07-20	2	2	5	Y	N	-	Possible	.	.	.	.	-
2016-07-20	2	2	5	Y	Y	-	Non-bat	Non-bat	.	.	.	-
2016-07-20	2	2	6	Y	Y	-	Bat	Bat	.	Passing	Passing	-
2016-07-20	2	2	6	Y	Y	-	Bat	Possible	.	Passing	.	-
2016-07-20	2	2	8	Y	N	-	Non-bat	.	.	.	.	-
2016-07-20	2	2	8	Y	Y	-	Non-bat	Possible	.	.	.	-
2016-07-20	2	2	8	Y	Y	-	Bat	Bat	.	Reversing	Reversing	-
2016-07-20	2	2	8	Y	Y	-	Bat	Bat	.	Passing	Passing	-
2016-07-20	2	2	9	Y	Y	-	Bat	Bat	.	Unknown	Unknown	-
2016-07-20	2	2	10	Y	Y	-	Non-bat	Non-bat	.	.	.	-
2016-07-20	2	2	11	Y	N	-	Non-bat	.	.	.	.	-
2016-07-20	2	2	11	Y	Y	-	Non-bat	Non-bat	.	.	.	-
2016-07-20	2	2	11	Y	Y	-	Non-bat	Non-bat	.	.	.	-
2016-07-20	2	2	11	Y	N	-	Possible	.	.	.	.	-
2016-07-23	2	1	3	Y	Y	-	Non-bat	Non-bat	.	.	.	-
2016-07-23	2	1	3	Y	Y	-	Non-bat	Non-bat	.	.	.	-
2016-07-23	2	1	4	Y	Y	-	Non-bat	Non-bat	.	.	.	-
2016-07-23	2	1	5	Y	Y	-	Possible	Possible	.	.	.	-
2016-07-23	2	1	5	Y	Y	-	Non-bat	Non-bat	.	.	.	-
2016-07-23	2	1	6	Y	Y	-	Non-bat	Non-bat	.	.	.	-
2016-07-23	2	1	7	Y	N	-	Non-bat	.	.	.	.	-
2016-07-23	2	1	8	Y	Y	-	Non-bat	Possible	.	.	.	-
2016-07-23	2	1	9	Y	Y	-	Bat	Possible	.	Foraging	.	-
2016-07-23	2	1	11	Y	N	-	Possible	.	.	.	.	-
2016-07-23	2	1	11	Y	Y	-	Bat	Possible	.	Reversing	.	-
2016-07-23	2	1	11	Y	Y	-	Bat	Possible	.	Reversing	.	-
2016-07-23	2	1	11	Y	Y	-	Bat	Bat	.	Passing	Passing	-
2016-07-23	2	1	11	Y	Y	-	Bat	Bat	.	Passing	Passing	-
2016-07-23	2	1	11	Y	Y	-	Bat	Bat	.	Passing	Passing	-
2016-07-23	2	1	11	Y	Y	-	Bat	Bat	.	Reversing	Reversing	-
2016-07-23	2	1	11	Y	N	-	Possible	.	.	.	.	-
2016-07-23	2	1	12	Y	N	-	Bat	.	.	Passing	.	-
2016-07-23	2	1	12	Y	N	-	Non-bat	.	.	.	.	-
2016-07-23	2	1	12	Y	N	-	Non-bat	.	.	.	.	-
2016-07-23	2	2	5	Y	Y	-	Bat	Possible	.	Passing	.	-
2016-07-23	2	2	5	Y	Y	-	Bat	Possible	.	Foraging	.	-
2016-07-23	2	2	5	Y	Y	-	Non-bat	Non-bat	.	.	.	-
2016-07-23	2	2	6	Y	Y	-	Bat	Bat	.	Passing	Passing	-
2016-07-23	2	2	6	Y	Y	-	Possible	Possible	.	.	.	-
2016-07-23	2	2	6	Y	N	-	Non-bat	.	.	.	.	-
2016-07-23	2	2	6	Y	N	-	Possible	.	.	.	.	-
2016-07-23	2	2	6	Y	Y	-	Possible	Possible	.	.	.	-
2016-07-23	2	2	8	Y	Y	-	Bat	Bat	.	Passing	Passing	-
2016-07-23	2	2	8	Y	Y	-	Bat	Possible	.	Reversing	.	-
2016-07-23	2	2	9	Y	Y	-	Non-bat	Non-bat	.	.	.	-
2016-07-23	2	2	9	Y	Y	-	Possible	Possible	.	.	.	-
2016-07-23	2	2	9	Y	Y	-	Non-bat	Possible	.	.	.	-
2016-07-23	2	2	9	Y	N	-	Non-bat	.	.	.	.	-
2016-07-23	2	2	10	Y	Y	-	Bat	Bat	.	Passing	Passing	-
2016-07-23	2	2	10	Y	Y	-	Non-bat	Non-bat	.	.	.	-
2016-07-23	2	2	10	Y	Y	-	Non-bat	Possible	.	.	.	-
2016-07-23	2	2	11	Y	N	-	Possible	.	.	.	.	-
2016-07-24	2	1	5	Y	Y	-	Non-bat	Possible	.	.	.	-
2016-07-24	2	1	6	Y	Y	-	Non-bat	Non-bat	.	.	.	-
2016-07-24	2	1	6	Y	Y	-	Non-bat	Non-bat	.	.	.	-
2016-07-24	2	1	6	Y	Y	-	Non-bat	Non-bat	.	.	.	-
2016-07-24	2	1	6	Y	Y	-	Non-bat	Non-bat	.	.	.	-
2016-07-24	2	1	8	Y	Y	-	Bat	Bat	.	Passing	Passing	-
2016-07-24	2	1	9	Y	Y	-	Bat	Bat	.	Looping	Looping	-
2016-07-24	2	1	9	Y	Y	-	Possible	Possible	.	.	.	-
2016-07-24	2	1	9	Y	Y	-	Non-bat	Non-bat	.	.	.	-
2016-07-24	2	1	10	Y	N	-	Bat	.	.	Foraging	.	-
2016-07-24	2	2	3	Y	N	-	Possible	.	.	.	.	-
2016-07-24	2	2	3	Y	N	-	Non-bat	.	.	.	.	-
2016-07-24	2	2	4	Y	N	-	Non-bat	.	.	.	.	-
2016-07-24	2	2	4	Y	Y	-	Non-bat	Non-bat	.	.	.	-
2016-07-24	2	2	4	Y	Y	-	Non-bat	Non-bat	.	.	.	-
2016-07-24	2	2	4	Y	Y	-	Non-bat	Non-bat	.	.	.	-
2016-07-24	2	2	5	Y	Y	-	Non-bat	Non-bat	.	.	.	-
2016-07-24	2	2	5	Y	N	-	Non-bat	.	.	.	.	-
2016-07-24	2	2	5	Y	Y	-	Non-bat	Non-bat	.	.	.	-
2016-07-24	2	2	5	Y	N	-	Bat	.	.	Reversing	.	-
2016-07-24	2	2	5	Y	N	-	Possible	.	.	.	.	-
2016-07-24	2	2	5	Y	N	-	Non-bat	.	.	.	.	-
2016-07-24	2	2	5	Y	Y	-	Non-bat	Non-bat	.	.	.	-
2016-07-24	2	2	5	Y	Y	-	Possible	Possible	.	.	.	-
2016-07-24	2	2	5	Y	Y	-	Bat	Possible	.	Reversing	.	-
2016-07-24	2	2	5	Y	Y	-	Bat	Possible	.	Skimming	.	-
2016-07-24	2	2	6	Y	N	-	Possible	.	.	.	.	-
2016-07-24	2	2	6	Y	N	-	Non-bat	.	.	.	.	-
2016-07-24	2	2	7	Y	Y	-	Bat	Bat	.	Passing	Passing	-
2016-07-24	2	2	7	Y	N	-	Bat	.	.	Foraging	.	-
2016-07-24	2	2	7	Y	N	-	Bat	.	.	Foraging	.	-
2016-07-24	2	2	8	Y	N	-	Non-bat	.	.	.	.	-
2016-07-24	2	2	8	Y	Y	-	Bat	Bat	.	Reversing	Reversing	-
2016-07-24	2	2	8	Y	Y	-	Bat	Bat	.	Passing	Passing	-
2016-07-24	2	2	8	Y	Y	-	Non-bat	Non-bat	.	.	.	-
2016-07-24	2	2	8	Y	N	-	Non-bat	.	.	.	.	-
2016-07-24	2	2	9	Y	N	-	Non-bat	.	.	.	.	-
2016-07-24	2	2	10	Y	Y	-	Non-bat	Non-bat	.	.	.	-
2016-07-27	50	1	4	N	Y	Y	.	Possible	Bat	.	.	Foraging
2016-07-27	50	1	4	N	Y	Y	.	Non-bat	Non-bat	.	.	.
2016-07-27	50	1	4	N	Y	Y	.	Non-bat	Non-bat	.	.	.
2016-07-27	50	1	4	N	Y	Y	.	Possible	Possible	.	.	.
2016-07-27	50	1	4	N	Y	Y	.	Non-bat	Non-bat	.	.	.
2016-07-27	50	1	4	Y	Y	Y	Possible	Possible	Possible	.	.	.
2016-07-27	50	1	4	Y	Y	Y	Possible	Possible	Possible	.	.	.
2016-07-27	50	1	4	Y	Y	Y	Possible	Non-bat	Non-bat	.	.	.
2016-07-27	50	1	5	N	Y	Y	.	Possible	Bat	.	.	Foraging
2016-07-27	50	1	5	Y	Y	Y	Bat	Possible	Bat	Foraging	.	Foraging
2016-07-27	50	1	5	Y	Y	Y	Bat	Possible	Bat	Foraging	.	Reversing
2016-07-27	50	1	5	Y	Y	Y	Possible	Bat	Bat	.	Foraging	Foraging
2016-07-27	50	1	6	N	Y	Y	.	Possible	Possible	.	.	.
2016-07-27	50	1	6	N	Y	Y	.	Non-bat	Non-bat	.	.	.
2016-07-27	50	1	6	Y	Y	Y	Bat	Bat	Bat	Passing	Passing	Passing
2016-07-27	50	1	7	N	Y	Y	.	Non-bat	Non-bat	.	.	.
2016-07-27	50	1	7	Y	Y	Y	Bat	Possible	Bat	Foraging	.	Foraging
2016-07-27	50	1	7	Y	Y	Y	Bat	Possible	Bat	Foraging	.	Foraging
2016-07-27	50	1	7	Y	Y	Y	Possible	Bat	Bat	.	Foraging	Foraging
2016-07-27	50	1	7	N	Y	Y	.	Possible	Bat	.	.	Passing
2016-07-27	50	1	7	N	Y	Y	.	Bat	Bat	.	Passing	Passing
2016-07-27	50	1	7	N	Y	Y	.	Non-bat	Non-bat	.	.	.
2016-07-28	50	1	3	N	N	Y	.	.	Possible	.	.	.
2016-07-28	50	1	4	N	Y	Y	.	Possible	Bat	.	.	Foraging
2016-07-28	50	1	4	Y	Y	Y	Possible	Non-bat	Non-bat	.	.	.
2016-07-28	50	1	6	N	N	Y	.	.	Possible	.	.	.
2016-07-28	50	1	7	N	Y	Y	.	Bat	Bat	.	Foraging	Foraging
2016-07-28	50	1	7	N	Y	Y	.	Bat	Bat	.	Foraging	Foraging
2016-07-28	50	1	7	N	Y	Y	.	Bat	Bat	.	Foraging	Foraging
2016-07-28	50	1	7	N	Y	Y	.	Bat	Bat	.	Chasing	Foraging
2016-07-28	50	1	7	N	Y	Y	.	Bat	Bat	.	Chasing	Chasing
2016-07-28	50	1	7	N	Y	Y	.	Bat	Bat	.	Chasing	Chasing
2016-07-28	50	1	7	N	Y	Y	.	Bat	Bat	.	Chasing	Chasing
2016-07-28	50	1	7	N	Y	Y	.	Bat	Bat	.	Chasing	Chasing
2016-07-28	50	1	8	Y	Y	Y	Possible	Bat	Bat	.	Passing	Passing
2016-07-28	50	1	8	N	Y	Y	.	Bat	Bat	.	Foraging	Foraging
2016-07-28	50	1	10	N	Y	Y	.	Possible	Possible	.	.	.
2016-07-28	50	1	11	N	Y	Y	.	Possible	Bat	.	.	Foraging
2016-07-28	50	1	11	N	Y	Y	.	Possible	Possible	.	.	.
2016-07-28	50	1	11	Y	N	Y	Possible	.	Bat	.	.	Passing
2016-07-28	50	1	12	N	Y	Y	.	Bat	Bat	.	Passing	Passing
2016-07-28	50	1	12	Y	Y	Y	Possible	Possible	Possible	.	.	.
2016-07-30	25	1	4	Y	Y	Y	Bat	Bat	Bat	Passing	Passing	Passing
2016-07-30	25	1	4	N	Y	Y	.	Non-bat	Non-bat	.	.	.
2016-07-30	25	1	7	Y	N	Y	Bat	.	Bat	Passing	.	Passing
2016-07-30	25	1	9	N	Y	N	.	Possible	.	.	.	.
2016-07-30	25	1	10	N	Y	Y	.	Possible	Bat	.	.	Passing
2016-07-30	25	1	11	N	Y	Y	.	Bat	Bat	.	Reversing	Reversing
2016-07-30	25	1	11	Y	Y	Y				.	.
2016-07-30	25	1	11	Y	Y	Y	Bat	Bat	Bat	Passing	Passing	Passing
2016-07-30	25	1	11	N	Y	Y	.	Bat	Bat	.	Chasing	Chasing
2016-07-31	25	1	5	Y	Y	Y	Non-bat	Non-bat	Non-bat	.	.	.
2016-07-31	25	1	6	N	Y	Y	.	Possible	Possible	.	.	.
2016-07-31	25	1	7	N	Y	Y	.	Non-bat	Non-bat	.	.	.
2016-07-31	25	1	7	N	N	Y	.	.	Non-bat	.	.	.
2016-07-31	25	1	7	Y	Y	Y	possible	Possible	Possible	.	.	.
2016-07-31	25	1	8	N	Y	Y	.	Bat	Bat	.	Passing	Passing
